# Supplementary material for: PEG35 and Glutathione Improve Mitochondrial Function and Reduce Oxidative Stress in Cold Fatty Liver Graft Preservation
Source: Antioxidants (Basel). 2022 Jan 14;11(1):158. doi: 10.3390/antiox11010158 (PMC8772919; doi:10.3390/antiox11010158)
Supplement: Supplementary file 1 [file antioxidants-11-00158-s001.zip]

Archive with 1 entries (1 files):
- antioxidants-1524792-supplementary.pdf
